# Supplementary material for: “Without antibiotics, I cannot treat”: A qualitative study of antibiotic use in Paschim Bardhaman district of West Bengal, India
Source: PLoS One. 2019 Jun 27;14(6):e0219002. doi: 10.1371/journal.pone.0219002 (PMC6597109; doi:10.1371/journal.pone.0219002)
Supplement: S2 File — (ZIP) [file pone.0219002.s002.zip]

Archive with 28 entries (28 files):
- S2_Transcripts/KAP 1.doc
- S2_Transcripts/KAP 118.doc
- S2_Transcripts/KAP 141.docx
- S2_Transcripts/KAP 160.doc
- S2_Transcripts/KAP 18.docx
- S2_Transcripts/KAP 185.docx
- S2_Transcripts/KAP 19.docx
- S2_Transcripts/KAP 201.doc
- S2_Transcripts/KAP 207.doc
- S2_Transcripts/KAP 238.doc
- S2_Transcripts/KAP 239.doc
- S2_Transcripts/KAP 248.doc
- S2_Transcripts/KAP 260.doc
- S2_Transcripts/KAP 262.docx
- S2_Transcripts/KAP 318.docx
- S2_Transcripts/KAP 323.doc
- S2_Transcripts/KAP 324.doc
- S2_Transcripts/KAP 362.docx
- S2_Transcripts/KAP 47.doc
- S2_Transcripts/KAP 60.doc
- S2_Transcripts/KAP 64.doc
- S2_Transcripts/V1.doc
- S2_Transcripts/V2.doc
- S2_Transcripts/V3.doc
- S2_Transcripts/V4.doc
- S2_Transcripts/V5.docx
- S2_Transcripts/V6.docx
- S2_Transcripts/V7.doc
